# Supplementary material for: The Application of Cold-Induced Liquid–Liquid Extraction for the Determination of 4-Methylimidazole in Tea and Associated Risk Assessment for Chinese Tea Consumers
Source: Toxics. 2023 Nov 9;11(11):916. doi: 10.3390/toxics11110916 (PMC10674203; doi:10.3390/toxics11110916)
Supplement: Supplementary file 1 [file toxics-11-00916-s001.zip]

Archive with 1 entries (1 files):
- toxics-2695091-supplementary.pdf
